# Supplementary material for: Enhanced BDNF and ROS in Mucosa of Lower Motor Neuron Lesioned Dog Bladder Following Somatic Motor Nerve Transfer
Source: Cells. 2025 Mar 11;14(6):406. doi: 10.3390/cells14060406 (PMC11941061; doi:10.3390/cells14060406)
Supplement: Supplementary file 1 [file cells-14-00406-s001.zip]

Archive with 1 entries (1 files):
- cells-3410636-supplementary.pdf
